# Supplementary material for: Biodegradable poly (lactic acid-co-glycolic acid) scaffolds as carriers for genetically-modified fibroblasts
Source: PLoS One. 2017 Apr 5;12(4):e0174860. doi: 10.1371/journal.pone.0174860 (PMC5381796; doi:10.1371/journal.pone.0174860)
Supplement: S2 Data — (XLSX) [file pone.0174860.s002.xlsx]

## Sheet: Sheet1
						1							3							6							9
Vicryl with Cells	0.057	0.016	0.045	0.079	0.029	0.0452	0.0244786	0.13	0.137	0.214	0.184	0.278	0.1886	0.0607355	0.31	0.187	0.186	0.536	0.314	0.3066	0.142775	0.714	0.521	0.647	0.767	0.448	0.6194	0.132813
Ethisorb with Cells	0.403	0.45	0.4	0.494	0.462	0.0452	0.0244786	0.657	0.644	0.633	0.694	0.583	0.583	0.0607355	1.124	1.125	1.039	0.964	0.907	1.0318	0.0967094	1.043	1.045	1.131	1.143	1.029	1.0782	0.0541959
Vicryl without Cells	-0.046	-0.033	-0.034	-0.04	-0.022	-0.0406	0.00934345	-0.067	-0.074	-0.068	-0.064	-0.055	-0.055	0.00779102	-0.061	-0.057	-0.052	-0.046	-0.041	-0.0514	0.00808084	-0.079	-0.071	-0.066	-0.078	-0.064	-0.0716	0.00680441
Ethisorb without Cells	-0.056	-0.031	-0.037	-0.041	-0.038	-0.035	0.00894427	-0.075	-0.071	-0.064	-0.056	-0.073	-0.073	0.00694982	-0.061	-0.055	-0.051	-0.041	-0.04	-0.0496	0.00904434	-0.097	-0.1	-0.096	-0.092	0.0472099	0.0471759	0.064221
